# Supplementary material for: SHIP1 Is Present but Strongly Downregulated in T-ALL, and after Restoration Suppresses Leukemia Growth in a T-ALL Xenotransplantation Mouse Model
Source: Cells. 2023 Jul 6;12(13):1798. doi: 10.3390/cells12131798 (PMC10341211; doi:10.3390/cells12131798)
Supplement: Supplementary file 1 [file cells-12-01798-s001.zip]

Archive with 1 entries (1 files):
- cells-2444175-supplementary.pdf
